# Supplementary material for: ProteinLens: a web-based application for the analysis of allosteric signalling on atomistic graphs of biomolecules
Source: Nucleic Acids Res. 2021 May 12;49(W1):W551–8. doi: 10.1093/nar/gkab350 (PMC8661402; doi:10.1093/nar/gkab350)
Supplement: gkab350_Supplemental_Files [file gkab350_supplemental_files.zip]

Archive with 2 entries (2 files):
- proteinlens_manuscript.pdf
- Supplementary_Data.pdf
